# Supplementary material for: Post-COVID-19 Outcomes of Patients with Autosomal Dominant Polycystic Kidney Disease: A Multicenter Controlled Study
Source: J Clin Med. 2026 Feb 28;15(5):1850. doi: 10.3390/jcm15051850 (PMC12985428; doi:10.3390/jcm15051850)
Supplement: Supplementary file 1 [file jcm-15-01850-s001.zip]

Archive with 1 entries (1 files):
- jcm-4144758-supplementary.pdf
